# Supplementary material for: Three New Multifunctional Supramolecular Compounds Based on Keggin-Type Polyoxoanions and 3,5-di(1H-Imidazol-1-yl)benzoic Acid: Syntheses, Structures, and Properties
Source: Molecules. 2025 Jan 28;30(3):580. doi: 10.3390/molecules30030580 (PMC11820590; doi:10.3390/molecules30030580)
Supplement: Supplementary file 1 [file molecules-30-00580-s001.zip]

Archive with 1 entries (1 files):
- molecules-3400078-supplementary.pdf
